# Supplementary material for: Forensic Implications of the Discrepancies Caused between NGS and CE Results by New Microvariant Allele at Penta E Microsatellite
Source: Genes (Basel). 2023 May 18;14(5):1109. doi: 10.3390/genes14051109 (PMC10218238; doi:10.3390/genes14051109)
Supplement: Supplementary file 1 [file genes-14-01109-s001.zip]

Archive with 1 entries (1 files):
- genes-2380938-supplementary.docx
